# Supplementary material for: Effect of Different N:P Ratios on the Growth, Toxicity, and Toxin Profile of Gymnodinium catenatum (Dinophyceae) Strains from the Gulf of California
Source: Toxins (Basel). 2022 Jul 18;14(7):501. doi: 10.3390/toxins14070501 (PMC9321244; doi:10.3390/toxins14070501)
Supplement: Supplementary file 1 [file toxins-14-00501-s001.zip]

Archive with 1 entries (1 files):
- toxins-1781043-supplementary.pdf
